# Supplementary material for: Marine diterpenoid targets STING palmitoylation in mammalian cells
Source: Commun Chem. 2023 Jul 18;6:153. doi: 10.1038/s42004-023-00956-9 (PMC10354091; doi:10.1038/s42004-023-00956-9)
Supplement: Supplementary file 4 — Supplementary Data 2 [file 42004_2023_956_MOESM4_ESM.xlsx]

## Sheet: Supplementary Data 2
Supplementary Data 2. List of candidate cellular targets of excB identified from RAW 264.7 macrophages.
				Biological repeat 1										Biological repeat 2										Biological repeat 3
Subset	Uniprot accession	Gene Symbol	Description	50uM ExcB_1 (#PSM)	10uM ExcB_1 (#PSM)	ExcB-16C-AOyne_1 (# PSM)	ExcB-16C-AOyne+BexcL_1 (# PSM)	ExcB-16C-AOyne+ExcB_1 (# PSM)	ExcB-16C-AOyne+ExcB-16C-AO_1 (# PSM)	ExcB-12O-PZyne_1 (# PSM)	ExcB-12O-PZyne+BExcL_1 (# PSM)	ExcB-12O-PZyne+ExcB_1 (# PSM)	ExcB-12O-PZyne+ExcB-12O-PZ_1 (# PSM)	50uM ExcB_2 (#PSM)	10uM ExcB_2 (#PSM)	ExcB-16C-AOyne_2 (# PSM)	ExcB-16C-AOyne+BexcL_2 (# PSM)	ExcB-16C-AOyne+ExcB_2 (# PSM)	ExcB-16C-AOyne+ExcB-16C-AO_2 (# PSM)	ExcB-12O-PZyne_2 (# PSM)	ExcB-12O-PZyne+BExcL_2 (# PSM)	ExcB-12O-PZyne+ExcB_2 (# PSM)	ExcB-12O-PZyne+ExcB-12O-PZ_2 (# PSM)	50uM ExcB_3 (#PSM)	10uM ExcB_3 (#PSM)	ExcB-16C-AOyne_3 (# PSM)	ExcB-16C-AOyne+BexcL_3 (# PSM)	ExcB-16C-AOyne+ExcB_3 (# PSM)	ExcB-16C-AOyne+ExcB-16C-AO_3 (# PSM)	ExcB-12O-PZyne_3 (# PSM)	ExcB-12O-PZyne+BExcL_3 (# PSM)	ExcB-12O-PZyne+ExcB_3 (# PSM)	ExcB-12O-PZyne+ExcB-12O-PZ_3 (# PSM)	Total PSM (minus background controls)
common to both probes (9 proteins)	Q61211	Eif2d	eukaryotic translation initiation factor 2D	0	0	4	10	0	0	13	14	0	0	0	0	15	20	0	0	17	17	0	0	0	0	23	13	0	0	17	18	0	0	181
	Q3TBT3	Sting1	stimulator of interferon response cGAMP interactor 1	0	0	3	13	0	0	7	10	0	0	0	0	14	16	0	0	7	7	0	0	0	0	22	14	0	3	10	9	0	0	129
	Q8K2X3	Stn1	STN1, CST complex subunit	0	0	4	7	0	0	5	5	0	0	0	0	16	19	0	0	9	9	2	0	0	0	20	12	0	0	9	7	0	0	120
	A6X919	Dpy19l1	dpy-19-like 1 (C. elegans)	0	0	3	3	0	0	2	2	0	0	0	0	20	22	0	0	3	3	0	0	0	0	19	11	0	0	6	3	0	0	97
	Q9CR39	Wdr45b	WD repeat domain 45B	0	0	0	3	0	0	5	7	0	0	0	0	9	9	0	0	10	10	0	0	0	0	10	9	0	0	10	12	0	0	94
	Q8BIQ5	Cstf2	cleavage stimulation factor, 3' pre-RNA subunit 2	0	0	2	0	0	0	5	9	0	0	0	0	5	4	0	0	6	6	2	0	0	0	6	4	0	0	10	10	0	0	65
	Q8BS35	Agmo	alkylglycerol monooxygenase	0	0	0	5	0	0	0	2	0	0	0	0	9	12	0	0	2	2	0	0	0	0	11	8	0	0	4	3	0	0	58
	Q8BGS7	Cept1	choline/ethanolaminephosphotransferase 1	0	0	2	3	0	0	2	3	2	2	0	0	5	7	0	2	5	5	0	0	0	0	4	2	0	0	2	2	0	0	36
	Q91WE4	BC031181	cDNA sequence BC031181	0	0	0	2	0	0	2	2	0	0	0	0	4	4	0	0	2	2	0	0	0	0	3	4	0	0	2	3	0	0	30
ExcB-16C-AOyne only (15 proteins)	A2AIV8	Card9	caspase recruitment domain family, member 9	0	0	3	13	0	0	6	8	3	3	0	0	19	19	4	0	11	11	2	0	0	0	36	27	5	5	17	16	6	6	152
	Q3TDD9	Ppp1r21	protein phosphatase 1, regulatory subunit 21	0	0	0	6	0	0	5	5	0	2	0	0	12	14	0	0	6	6	0	0	0	0	13	10	0	0	11	11	2	0	95
	Q8BFS6	Cpped1	calcineurin-like phosphoesterase domain containing 1	0	0	2	4	0	0	6	8	2	0	0	0	5	5	0	0	6	6	2	0	0	0	11	6	0	2	8	8	3	0	66
	Q8R4B8	Nlrp3	NLR family, pyrin domain containing 3	0	0	0	2	0	0	0	0	0	0	0	0	14	18	0	0	6	6	0	0	0	0	11	4	0	2	4	2	4	0	61
	Q91WG8	Gne	glucosamine (UDP-N-acetyl)-2-epimerase/N-acetylmannosamine kinase	0	0	0	0	0	0	0	0	0	0	0	0	9	11	0	0	6	6	0	0	0	0	7	4	0	0	9	9	0	0	61
	O70496	Clcn7	chloride channel, voltage-sensitive 7	0	0	0	4	0	0	0	0	0	0	0	0	4	5	0	0	3	3	0	0	0	0	9	6	0	0	4	4	0	0	42
	Q33DR3	Pdss2	prenyl (solanesyl) diphosphate synthase, subunit 2	0	0	0	2	0	0	0	2	0	0	0	0	3	5	0	0	3	3	0	0	0	0	6	2	0	0	4	0	3	0	27
	B1AZA5	Tmem245	transmembrane protein 245	0	0	0	3	0	0	2	2	0	0	0	0	3	4	0	0	2	2	0	0	0	0	3	0	0	0	0	0	0	0	21
	P31324	Prkar2b	protein kinase, cAMP dependent regulatory, type II beta	0	0	0	0	0	0	0	0	0	0	0	0	3	3	0	0	0	0	0	0	0	0	5	3	0	0	0	0	0	0	14
	Q6PHN7	Tmem164	transmembrane protein 164	0	0	0	0	0	0	0	0	0	0	0	0	2	5	0	0	0	0	0	0	0	0	4	3	0	0	0	0	0	0	14
	O35904	Pik3cd	phosphatidylinositol-4,5-bisphosphate 3-kinase catalytic subunit delta	0	0	0	0	0	0	0	0	0	0	0	0	2	5	0	0	0	0	0	0	0	0	4	2	0	0	0	0	0	0	13
	Q6ZQE4	Nemp1	nuclear envelope integral membrane protein 1	0	0	0	0	0	0	0	0	0	0	0	0	5	2	0	0	0	0	0	0	0	0	2	2	0	0	0	0	0	0	11
	Q8CHK3	Mboat7	membrane bound O-acyltransferase domain containing 7	0	0	0	0	0	0	0	0	0	0	0	0	2	4	0	0	0	0	0	0	0	0	2	2	0	0	0	0	0	0	10
	Q8K072	Reep4	receptor accessory protein 4	0	0	0	0	0	0	0	0	0	0	0	0	3	2	0	0	0	0	0	0	0	0	2	2	0	0	0	0	0	0	9
	Q99JF8	Psip1	PC4 and SFRS1 interacting protein 1	0	0	2	0	0	0	0	0	2	0	0	0	2	2	0	0	0	0	0	0	0	0	0	3	0	0	0	0	2	0	5
ExcB-12O-PZyne only (7 proteins)	Q6DFV1	Ncapg2	non-SMC condensin II complex, subunit G2	0	0	0	4	0	0	8	9	0	0	0	0	12	19	4	0	9	9	2	0	0	0	17	15	2	7	16	14	3	2	112
	O88351	Ikbkb	inhibitor of kappaB kinase beta	0	0	0	0	0	0	4	2	0	0	0	0	11	11	5	0	6	6	0	0	0	0	12	9	2	0	4	4	0	0	62
	Q61466	Smarcd1	SWI/SNF related, matrix associated, actin dependent regulator of chromatin, subfamily d, member 1	0	0	0	0	0	0	4	4	0	0	0	0	0	0	0	0	6	6	0	0	0	0	0	0	0	0	10	7	0	0	37
	Q6PDY2	Ado	2-aminoethanethiol (cysteamine) dioxygenase	0	0	0	0	0	0	3	3	0	0	0	0	0	0	0	0	8	8	0	0	0	0	0	0	0	0	7	8	0	0	37
	Q8JZY4	Prorp	protein only RNase P catalytic subunit	0	0	0	0	0	0	3	0	0	0	0	0	0	0	0	0	5	5	0	0	0	0	0	0	0	0	12	10	0	0	35
	Q9QYT7	Pigq	phosphatidylinositol glycan anchor biosynthesis, class Q	0	0	0	0	0	0	2	3	0	0	0	0	5	8	0	0	2	2	0	0	0	0	6	0	0	0	3	3	0	0	34
	Q8C735	Lin9	protein lin-9 homolog	0	0	0	0	0	0	3	2	0	0	0	0	0	0	0	0	4	4	0	0	0	0	0	0	0	0	3	4	0	0	20
