# Supplementary material for: Marine diterpenoid targets STING palmitoylation in mammalian cells
Source: Commun Chem. 2023 Jul 18;6:153. doi: 10.1038/s42004-023-00956-9 (PMC10354091; doi:10.1038/s42004-023-00956-9)
Supplement: Supplementary file 5 — Supplementary Data 3 [file 42004_2023_956_MOESM5_ESM.xlsx]

## Sheet: Supplementary Data 3
	Supplementary Data 3. Primers used in this study.
	Application	Gene	primer name	Primer sequence (5'→3')
	qPCR	iNOS	iNOS-F	GCTGTTAGAGACACTTCTGAG
			iNOS-R	CACTTTGGTAGGATTTGACTTTG
		β-actin	β-actin-F	GCTTCTTTGCAGCTCCTTC
			β-actin-R	GACCAGCGCAGCGATATC
	Construction	Murine STING	HindIII-mSTING-F	TTTAAGCTTATGCCATACTCCAACCTGCA
			mSTING-XbaI-R	AAATCTAGATTCAGATGAGGTCAGTGCGGA
		Human STING	HindIII-hSTING-F	TTTAAGCTTATGCCCCACTCCAGCCTGCA
			XbaI-hSTING-R	AAATCTAGATTCAAGAGAAATCCGTGCGGA
	Mutagenesis	Murine STING	mSTING-C64S	TACTGTTGAAAAACCTCAGCTGTCTGGCTGAAGAG
			mSTING-C65S	TGTTGAAAAACCTCTGCAGTCTGGCTGAAGAGCTG
			mSTING-C71S	TGGCTGAAGAGCTGAGCCATGTCCAGTCC
			mSTING-C88S	CTGTGCGCGCCAGCCTGGGATGC
			mSTING-C91S	CGCGCCTGCCTGGGAAGCCCCATC
			mSTING-C95S	GGGATGCCCCATCCACAGTATGGCTATGATTCT
			mSTING-C88/91S	GTGCGCGCCAGCCTGGGAAGCCCCATCC
		Human STING	hSTING-C88S	CTGTGCGGGCCAGCCTGGGCTGC
			hSTING-C91S	CCTGCCTGGGCAGCCCCCTCCGC
	Sequencing	-	pCMV3-Cseq	CTGGCAACTAGAAGGCACAG
		-	pCMV3-Nseq	TCTCTCCACAGGTGTCCACT
