# Supplementary material for: Marine diterpenoid targets STING palmitoylation in mammalian cells
Source: Commun Chem. 2023 Jul 18;6:153. doi: 10.1038/s42004-023-00956-9 (PMC10354091; doi:10.1038/s42004-023-00956-9)
Supplement: Supplementary file 6 — Supplementary Data 4 [file 42004_2023_956_MOESM6_ESM.xlsx]

## Sheet: Figure 2b
Figure 2b

## Sheet: Figure 3c
Figure 3c

## Sheet: Figure 3d
Figure 3d

## Sheet: Figure 4b
Figure 4b

## Sheet: Figure 4c
Figure 4c

## Sheet: Figure 5a
Figure 5a

## Sheet: Figure 5b
Figure 5b

## Sheet: Figure 5c
Figure 5c

## Sheet: Figure 5d
Figure 5d

## Sheet: Figure 5e
Figure 5e
IRF-luciferase activity (%) normalized to DMSO-treated controls (100%)
N = 2 biological replicates
ExcB (μM)	IFN response (%)		Plotted
	I	II	Average
5	102.88	96.13	99.505
10	76.47	70.24	73.355
20	57.77	48.67	53.22
40	33.65	28.5	31.075

[truncated: 16 more sheets: Supplementary Figure 1, Supplementary Figure 2, Supplementary Figure 3, Supplementary Figure 4a, Supplementary Figure 4b, Supplementary Figure 5, Supplementary Figure 7a, Supplementary Figure 7b, Supplementary Figure 8a, Supplementary Figure 8b, Supplementary Figure 9, Supplementary Figure 10a, Supplementary Figure 10b, Supplementary Figure 10c, Supplementary Figure 10d, Supplementary Figure 11]
